# Supplementary material for: In silico Screening Unveil the Great Potential of Ruminal Bacteria Synthesizing Lasso Peptides
Source: Front Microbiol. 2020 Sep 11;11:576738. doi: 10.3389/fmicb.2020.576738 (PMC7533575; doi:10.3389/fmicb.2020.576738)
Supplement: Supplementary file 2 [file Data_Sheet_2.xlsx]

## Sheet: Table S1
Strain	Genome Size (Mb)	Source	Accession Number	Database
Acetitomaculum ruminis DSM 5522	3.1	Cow rumen/USA	SAMN05216249	BioSample/ Hungate1000*
Acidaminococcus fermentans pGA-4	2.4	Cow rumen/NZ	FOWJ00000000.1	Genbank
Acidaminococcus fermentans WCC6	2.3	Cow rumen/NZ	SAMN05216495	BioSample/ Hungate1000*
Acinetobacter sp. DSM 11652	3.1	Sheep rumen/Germany	SAMN05216500	BioSample/ Hungate1000*
Actinobacillus succinogenes 130Z	2.3	Cow rumen/USA	NC_009655. 1	Genbank
Actinomyces denticolens PA	2.8	Cow rumen/NZ	SAMN05216246	BioSample/ Hungate1000*
Actinomyces nasicola KPR-1	2.5	Cow rumen/NZ	FNQV00000000.1	Genbank
Actinomyces ruminicola DSM 27982	3.1	Cow rumen/China	NZ_FNIM00000000.1	Genbank
Actinomyces ruminicola KPR-7B	3.3	Cow rumen/NZ	FNHU00000000.1	Genbank
Allisonella histaminiformans DSM 15230	1.7	Cow rumen/USA	PRJNA254896	BioProject/ Hungate1000*
Alysiella crassa DSM 2578	2.7	Sheep saliva/Australia	SAMN02746063	BioSample/ Hungate1000*
Anaerovibrio lipolyticus LB2005	2.7	Cow rumen/NZ	JHYA00000000.1	Genbank
Anaerovibrio sp. RM50	2.8	Cow rumen/Japan	JHWV00000000.1	Genbank
Bacillus cereus KPR-7A	5.8	Cow rumen/NZ	SAMN04487767	BioSample/ Hungate1000*
Bacillus licheniformis VTM3R78	4.1	Moose rumen/USA	NZ_FOFE00000000.1	Genbank
Bacillus sp. MB2021	5	Cow rumen/NZ	JNJJ00000000.1	Genbank
Bacteroidales bacterium Ga6A1	3.8	Cow rumen/NZ	JNLA01000001.1	Genbank
Bacteroidales bacterium Ga6A2	3.9	Cow rumen/NZ	JNKX00000000.1	Genbank
Bacteroidales bacterium WCE2008	2.4	Cow rumen/NZ	NZ_FUZM00000000.1	Genbank
Bacteroides ovatus NLAE-zl-C57	6	Cow faeces enrichment/USA	SAMN05192582	BioSample/ Hungate1000*
Bacteroides ovatus NLAE-zl-C500	5.9	Cow faeces enrichment/USA	NZ_FMYE00000000.1	Genbank
Bacteroides sp. AR20	6.1	Sheep rumen/Australia	FOBY00000000.1	Genbank
Bacteroides sp. AR29	4.4	Sheep rumen/Australia	SAMN02910431	BioSample/ Hungate1000*
Bacteroides thetaiotaomicron KPPR-3	6.2	Cow rumen/NZ	SAMN02910322	BioSample/ Hungate1000*
Bacteroides thetaiotaomicron NLAE-zl-C579	6.3	Cow faeces enrichment/USA	FNVL00000000.1	Genbank
Bacteroides vulgatus NLAE-zl-G202	5	Goat faeces enrichment/USA	NZ_FOBA00000000.1	Genbank
Bacteroides xylanisolvens NLAE-zl-C202	5.9	Cow faeces enrichment/USA	FOUM00000000.1	Genbank
Bacteroides xylanisolvens NLAE-zl-G339	6.1	Goat faeces enrichment/USA	NZ_FNRP00000000.1	Genbank
Basfia succiniciproducens DSM 22022	2.2	Cow rumen/Switzerland	FMUQ00000000.1	Genbank
Basfia succiniciproducens KPR-2	2.3	Cow rumen/NZ	FOFH00000000.1	Genbank
Basfia succiniproducens MBEL55E	2.3	Cow rumen/Korea	NC_006300.1	Genbank
Bifibacterium choerinum AGR2158	2.2	Calf faeces/NZ	SAMN02441493	BioSample/ Hungate1000*
Bifidobacterium adolescentis DSM 20087	2.1	Cow rumen/Italy	JNKM00000000.1	Genbank
Bifidobacterium bifidum Calf96	2.2	Calf faeces/NZ	SAMN05216254	BioSample/ Hungate1000*
Bifidobacterium boum DSM 20432	2.2	Cow rumen/Italy	JHWO00000000.1	Genbank
Bifidobacterium breve RP2	2.3	Calf faeces/NZ	SAMN05216468	BioSample/ Hungate1000*
Bifidobacterium longum AGR2137	2.3	Calf faeces/NZ	ATWX00000000.1	Genbank
Bifidobacterium merycicum DSM 6492	2.3	Cow rumen/Italy	JDTL00000000.1	Genbank
Bifidobacterium pseudolongum AGR2145	2	Calf faeces/NZ	NZ_ATWW00000000.1	Genbank
Bifidobacterium pseudolongum DSM 20092	1.9	Cow rumen/Italy	JHWN00000000.1	Genbank
Bifidobacterium ruminantium DSM 6489	2.2	Cow rumen/Italy	JHWQ00000000.1	Genbank
Bifidobacterium thermophilum DSM 20212	2.3	Cow rumen/Italy	JHWM00000000.1	Genbank
Blautia schinkii DSM 10518	6.7	Lamb rumen/France	JNKJ00000000.1	Genbank
Blautia sp. SF-50	3.7	Cow rumen/USA	SAMN02910433	BioSample/ Hungate1000*
Blautia wexlerae AGR2146	3.6	Calf faeces/NZ	AUJF00000000.1	Genbank
Butyrivibrio fibrisolvens AB2020	4.7	Cow rumen/NZ	ATVZ00000000.1	Genbank
Butyrivibrio fibrisolvens AR40	5	Sheep rumen/Australia	NZ_FOGJ00000000.1	Genbank
Butyrivibrio fibrisolvens DSM 3071	4.8	Cow rumen/USA	NZ_FQXK00000000.1	Genbank
Butyrivibrio fibrisolvens FE2007	4.3	Cow rumen/NZ	AUJW00000000.1	Genbank
Butyrivibrio fibrisolvens MD2001	4.7	Cow rumen/NZ	AUKD00000000.1	Genbank
Butyrivibrio fibrisolvens ND3005	4.5	Cow rumen/NZ	NZ_ATVY00000000.1	Genbank
Butyrivibrio fibrisolvens TB	4.4	Cow rumen/NZ	SAMN02910382	BioSample/ Hungate1000*
Butyrivibrio fibrisolvens WTE3004	4.7	Cow rumen/NZ	AUJV00000000.1	Genbank
Butyrivibrio fibrisolvens YRB2005	4.7	Cow rumen/NZ	AUJA00000000.1	Genbank
Butyrivibrio hungatei DSM 14810	3.4	Sheep rumen/Czech republic	NZ_FRDH00000000.1	Genbank
Butyrivibrio hungatei NK4A153	3.4	Sheep rumen/NZ	AUJY00000000.1	Genbank
Butyrivibrio hungatei XBD2006	3.4	Cow rumen/NZ	PRJNA254909	BioProject/ Hungate1000*
Butyrivibrio proteoclasticus B316	3.6	Cow rumen/NZ	NC_014387.1	Genbank
Butyrivibrio proteoclasticus FD2007	3.9	Cow rumen/NZ	JHYH00000000.1	Genbank
Butyrivibrio proteoclasticus P18	4.2	Sheep rumen/UK	NZ_FOXO00000000.1	Genbank
Butyrivibrio proteoclasticus P6B7	3.9	Cow rumen/NZ	PRJNA223495	BioProject/ Hungate1000*
Butyrivibrio sp. AC2005	5.1	Cow rumen/NZ	GCA_000424145.1	Genbank
Butyrivibrio sp. AD3002	4.3	Cow rumen/NZ	ATVV00000000.1	Genbank
Butyrivibrio sp. AE2005	3.7	Cow rumen/NZ	JMMD00000000.1	BioSample/ Hungate1000*
Butyrivibrio sp. AE2015	3.7	Cow rumen/NZ	ATVR00000000.1	Genbank
Butyrivibrio sp. AE2032	3.7	Cow rumen/NZ	JNLF00000000.1	Genbank
Butyrivibrio sp. AE3003	3.5	Cow rumen/NZ	JMLX00000000.1	Genbank
Butyrivibrio sp. AE3004	4.5	Cow rumen/NZ	JNLQ00000000.1	Genbank
Butyrivibrio sp. AE3006	4.1	Cow rumen/NZ	AUJJ00000000.1	Genbank
Butyrivibrio sp. AE3009	4.2	Cow rumen/NZ	ATVS00000000.1	Genbank
Butyrivibrio sp. FC2001	4.6	Cow rumen/NZ	NZ_AUJH00000000.1	Genbank
Butyrivibrio sp. FCS006	3.8	Cow rumen/NZ	AUKB00000000.1	Genbank
Butyrivibrio sp. FCS014	4.1	Cow rumen/NZ	GCA_000526935.1	Genbank
Butyrivibrio sp. INlla14	4.2	Llama forestomach/Argentina	PRJNA254902	BioProject/ Hungate1000*
Butyrivibrio sp. INlla16	4.8	Llama forestomach/Argentina	SAMN02910263	BioSample/ Hungate1000*
Butyrivibrio sp. INlla18	3.3	Llama forestomach/Argentina	PRJNA243945	BioProject/ Hungate1000*
Butyrivibrio sp. INlla21	3.4	Llama forestomach/Argentina	PRJNA254905	BioProject/ Hungate1000*
Butyrivibrio sp. LB2008	3.7	Cow rumen/NZ	JHXZ00000000.1	Genbank
Butyrivibrio sp. LC3010	4.6	Cow rumen/NZ	AUJU00000000.1	Genbank
Butyrivibrio sp. M55	3.7	Camel forestomach/Australia	GCA_900116865.1	Genbank
Butyrivibrio sp. MB2005	4.2	Cow rumen/NZ	AUJP00000000.1	Genbank
Butyrivibrio sp. MC2013	3.8	Cow rumen/NZ	AUKE00000000.1	Genbank
Butyrivibrio sp. MC2021	4.4	Cow rumen/NZ	SAMN02744002	BioSample/ Hungate1000*
Butyrivibrio sp. NC2002	3.4	Cow rumen/NZ	JNKZ00000000.1	Genbank
Butyrivibrio sp. NC2007	4	Cow rumen/NZ	ATWY00000000.1	Genbank
Butyrivibrio sp. NC3005	3.9	Cow rumen/NZ	AUKC00000000.1	Genbank
Butyrivibrio sp. OB235	4.7	Cow rumen/Canada	FOBE00000000.1	Genbank
Butyrivibrio sp. Su6	3.7	Cow rumen/NZ	SAMN02910276	BioSample/ Hungate1000*
Butyrivibrio sp. VCB2001	4	Cow rumen/NZ	AUIZ00000000.1	Genbank
Butyrivibrio sp. VCB2006	4	Cow rumen/NZ	ATVX00000000.1	Genbank
Butyrivibrio sp. VCD2006	4.7	Cow rumen/NZ	AUIX00000000.1	Genbank
Butyrivibrio sp. WCD2001	4.3	Cow rumen/NZ	AUJZ00000000.1	Genbank
Butyrivibrio sp. WCD3002	4.3	Cow rumen/NZ	AUJO00000000.1	Genbank
Butyrivibrio sp. WCE2006	4.5	Cow rumen/NZ	JNKH00000000.1	Genbank
Butyrivibrio sp. XBB1001	3.9	Cow rumen/NZ	AUKA00000000.1	Genbank
Butyrivibrio sp. XPD2002	4.4	Cow rumen/NZ	AUIY00000000.1	Genbank
Butyrivibrio sp. XPD2006	3.9	Cow rumen/NZ	ATVT00000000.1	Genbank
Butyrivibrio sp. YAB3001	4.6	Cow rumen/NZ	SAMN02910398	BioSample/ Hungate1000*
Cellulomonas sp. KH9	4.2	Cow rumen/NZ	FOSE00000000.1	Genbank
Citrobacter sp. NLAE-zl-C269	5	Cow faeces enrichment/USA	SAMN05216502	BioSample/ Hungate1000*
Clostridiales bacterium R-7	3.3	Sheep rumen/Japan	FZQO01000001.1	Genbank
Clostridiales bacterium WTE2008	3.4	Cow rumen/NZ	SAMN06297397	BioSample/ Hungate1000*
Clostridium algidicarnis B3	3.1	Cow faeces/NZ	JNLN00000000.1	Genbank
Clostridium beijerinkii HUN142	6.1	Cow rumen/NZ	JHXK00000000.1	Genbank
Clostridium butyricum AGR2140	4.6	Calf faeces/NZ	AUJN00000000.1	Genbank
Clostridium cadaveris AGR2141	3.5	Calf faeces/NZ	AUJL00000000.1	Genbank
Clostridium cadaveris NLAE-zl-G419	3.5	Goat faeces enrichment/USA	NZ_FOOE00000000.1	Genbank
Clostridium cochlearium NLAE-zl-C224	2.4	Cow faeces enrichment/USA	SAMN05216497	BioSample/ Hungate1000*
Clostridium intestinale DSM 6191	4.6	Cow faeces/Japan	SAMN02745941	BioSample/ Hungate1000*
Clostridium lundense DSM 17049	4.8	Cow rumen/Sweden	JHVC00000000.1	Genbank
Clostridium paraputrificum AGR2156	3.6	Calf faeces/NZ	AUJC00000000.1	Genbank
Corynebacterium vitaeruminis DSM 20294	2.9	Cow rumen/USA	NZ_CP004353.1	Genbank
Corynebacterium vitaeruminis GA6A13	2.9	Cow rumen/NZ	JNKV00000000.1	Genbank
Cutibacterium acnes NLAE-zl-G260	2.5	Goat faeces enrichment/USA	NZ_FNGJ00000000.1	Genbank
Denitrobacterium detoxificans DSM 21843	2.4	Cow rumen/USA	NZ_FOEC00000000.1	Genbank
Desulfotomaculum ruminis DSM 2154	4	Sheep rumen/UK	CP002780.1	Genbank
Desulfovibrio desulfuricans ATCC 27774	2.9	Sheep rumen/USA	SAMN00001882	BioSample/ Hungate1000*
Desulfovibrio desulfuricans DSM 7057	3.2	Cow rumen/Germany	NZ_FPIW00000000.1	Genbank
Desulfovibrio legallii KHC7	2.7	Cow rumen/NZ	SAMN05192586	BioSample/ Hungate1000*
Dorea sp. AGR2135	3.5	Calf faeces/NZ	ATVU00000000	Genbank
Enterobacter sp. KPR-6	4.5	Cow rumen/NZ	FOYH00000000.1	Genbank
Enterococcus casseliflavus NLAE-zl-C414	3.6	Cow faeces enrichment/USA	SAMN05216513	BioSample/ Hungate1000*
Enterococcus casseliflavus NLAE-zl-G268	3.7	Goat faeces enrichment/USA	NZ_FOMP00000000.1	Genbank
Enterococcus faecalis 68A	3	Sheep rumen/NZ	JOOC00000000.1	Genbank
Enterococcus faecalis VTM1R91	3.1	Moose rumen/USA	NZ_FNIP01000007.1	Genbank
Enterococcus gallinarum SKF1	3.5	Sheep rumen/NZ	JNLR00000000.1	Genbank
Enterococcus mundtii C2	3.3	Cow rumen/NZ	NZ_FOUC01000012.1	Genbank
Enterococcus sp. KPPR-6	4.5	Cow rumen/NZ	FOHR00000000.1	Genbank
Erysipelatoclostridium innocuum NLAE-zl-C381	4.2	Cow faeces enrichment/USA	SAMN05216507	BioSample/ Hungate1000*
Erysipelatoclostridium innocuum NLAE-zl-G197	4.6	Goat faeces enrichment/USA	SAMN04487929	BioSample/ Hungate1000*
Erysipelotrichaceae bacterium NK3D112	3.1	Sheep rumen/NZ	JNJQ00000000.1	Genbank
Escherichia coli PA-3	4.9	Cow rumen/NZ	SAMN04487822	BioSample/ Hungate1000*
Eubacterium callanderi NLAE-zl-G225	4.4	Goat faeces enrichment/USA	NZ_FOWI00000000.1	Genbank
Eubacterium celullosolvens LD2006	3.3	Cow rumen/NZ	JHXY00000000.1	Genbank
Eubacterium oxidoreducens DSM 3217	2.9	Cow rumen/USA	FMXR00000000.1	Genbank
Eubacterium pyruvativorans i6	2.2	Sheep rumen/UK	NZ_FNBF00000000.1	Genbank
Eubacterium pyruvativorans KHGC13	2.3	Cow rumen/NZ	SAMN05216508	BioSample/ Hungate1000*
Eubacterium pyruvativorans KHPC4	2.3	Cow rumen/NZ	SAMN05216515	BioSample/ Hungate1000*
Eubacterium ruminantium 2388	2.9	Sheep rumen/UK	NZ_FNHR00000000.1	Genbank
Eubacterium ruminantium FB3002	3.5	Cow rumen/NZ	FNUU01000001.1	Genbank
Eubacterium ruminatium HUN269	2.9	Cow rumen/NZ	SAMN05660484	BioSample/ Hungate1000*
Eubacterium sp. AB3007	2.3	Cow rumen/NZ	NZ_JIAD00000000.1	Genbank
Faecalicatena contorta NLAE-zl-C134	4.7	Cow faeces enrichment/USA	SAMN05216529	BioSample/ Hungate1000*
Faecalicatena orotica NLAE-zl-C242	5.7	Cow faeces enrichment/USA	SAMN05216536	BioSample/ Hungate1000*
Fibrobacter succinogenes HM2	3.5	Sheep rumen/USA	SRP092671	BioSample/ Hungate1000*
Fibrobacter succinogenes S85	3.8	Cow rumen/USA	CP002158.1	Genbank
Fusobacterium necrophorum HUN048	2	Cow rumen/NZ	JHWT00000000.1	Genbank
Kandleria vitulina DSM 20405	2.1	Calf rumen/UK	JNKN00000000.1	Genbank
Kandleria vitulina KH4T7	2.1	Cow rumen/NZ	SAMN05216514	BioSample/ Hungate1000*
Kandleria vitulina MC3001	2	Cow rumen/NZ	JHWI00000000.1	Genbank
Kandleria vitulina S3b	2.1	Sheep rumen/NZ	NZ_FNNF00000000.1	Genbank
Kandleria vitulina WCC7	2.1	Cow rumen/NZ	SAMN05216520	BioSample/ Hungate1000*
Kandleria vitulina WCE2011	2	Cow rumen/NZ	JHXA00000000.1	Genbank
Lachnobacterium bovis AE2004	2.9	Cow rumen/NZ	NZ_JHWB00000000.1	Genbank
Lachnobacterium bovis C6A12	2.6	Cow rumen/NZ	JHWP00000000.1	Genbank
Lachnobacterium bovis DSM 14045	2.7	Cow rumen/Canada	SAMN02910414	BioSample/ Hungate1000*
Lachnobacterium bovis NK4B19	2.5	Sheep rumen/NZ	ATWB00000000.1	Genbank
Lachnobacterium bovis S1b	2.5	Sheep rumen/NZ	NZ_FOGW00000000.1	Genbank
Lachnoclostridium aerotolerans DSM 5434	4.7	Sheep rumen/South Africa	JHWJ00000000.1	Genbank
Lachnoclostridium aminophilum DSM 10710	3.1	Cow rumen/USA	SAMN02745353	BioSample/ Hungate1000*
Lachnoclostridium aminophilum KH1P1	3.2	Cow rumen/NZ	SAMN04487771	BioSample/ Hungate1000*
Lachnoclostridium citroniae NLAE-zl-G70	6	Goat faeces enrichment/USA	NZ_FOZH00000000.1	Genbank
Lachnoclostridium clostridioforme AGR2157	4.9	Calf faeces/NZ	SAMN02440671	BioSample/ Hungate1000*
Lachnoclostridium clostridioforme ATCC 25537	5.5	Calf rumen/USA	NZ_FOOJ00000000.1	Genbank
Lachnoclostridium clostridioforme NLAE-zl-C196	5.2	Cow faeces enrichment/USA	SAMN05216521	BioSample/ Hungate1000*
Lachnoclostridium clostridioforme NLAE-zl-G208	5.2	Goat faeces enrichment/USA	SAMN05216528	BioSample/ Hungate1000*
Lachnoclostridium lavalense NLAE-zl-G277	6.4	Goat faeces enrichment/USA	NZ_FOIM00000000.1	Genbank
Lachnoclostridium polysaccharolyticum DSM 1801	3.5	Sheep rumen/South Africa	SAMN04487772	BioSample/ Hungate1000*
Lachnospira multipara D15d	2.8	Cow rumen/USA	SAMN05216537	BioSample/ Hungate1000*
Lachnospira multipara LB2003	2.6	Cow rumen/NZ	JNKW00000000.1	Genbank
Lachnospira multipara MC2003	2.6	Cow rumen/NZ	JHWY00000000.1	Genbank
Lachnospira mutipara ATCC 19207	2.9	Cow rumen/USA	AUJG00000000.1	Genbank
Lachnospira pectinoschiza M83	2.7	Camel forestomach/Australia	SAMN05216544	BioSample/ Hungate1000*
Lachnospiraceae bacterium A10	2.5	Cow rumen/NZ	FNYN00000000.1	Genbank
Lachnospiraceae bacterium AB2028	3.5	Cow rumen/NZ	JHYJ00000000.1	Genbank
Lachnospiraceae bacterium AC2012	2.6	Cow rumen/NZ	JNIN00000000.1	Genbank
Lachnospiraceae bacterium AC2014	2.8	Cow rumen/NZ	JNJE00000000.1	Genbank
Lachnospiraceae bacterium AC2028	2.8	Cow rumen/NZ	NZ_JNJD00000000.1	Genbank
Lachnospiraceae bacterium AC2029	3.9	Cow rumen/NZ	NZ_JNLK00000000.1	Genbank
Lachnospiraceae bacterium AC2031	3.2	Cow rumen/NZ	JIAB00000000.1	Genbank
Lachnospiraceae bacterium AC3007	2.9	Cow rumen/NZ	JHYK00000000.1	Genbank
Lachnospiraceae bacterium AD3010	3.5	Cow rumen/NZ	JHWU0000000.1	Genbank
Lachnospiraceae bacterium C10	3	Cow rumen/NZ	PRJNA254845	BioProject/ Hungate1000*
Lachnospiraceae bacterium C6A11	2.9	Cow rumen/NZ	JNKY00000000.1	Genbank
Lachnospiraceae bacterium C7	2.9	Cow rumen/NZ	FOPE00000000.1	Genbank
Lachnospiraceae bacterium FD2005	2.4	Cow rumen/NZ	JNKT00000000.1	Genbank
Lachnospiraceae bacterium FE2018	3.2	Cow rumen/NZ	JNKK00000000.1	Genbank
Lachnospiraceae bacterium G11	3.1	Cow rumen/Japan	FMWZ00000000.1	Genbank
Lachnospiraceae bacterium G41	2.6	Cow rumen/Japan	FNEU00000000.1	Genbank
Lachnospiraceae bacterium KH1P17	3.8	Cow rumen/NZ	SAMN06296386	BioSample/ Hungate1000*
Lachnospiraceae bacterium KH1T2	3.9	Cow rumen/NZ	SAMN05216390	BioSample/ Hungate1000*
Lachnospiraceae bacterium KHCPX20	3.2	Cow rumen/NZ	SAMN05216391	BioSample/ Hungate1000*
Lachnospiraceae bacterium LC2019	3.5	Cow rumen/NZ	NZ_FZRB00000000.1	Genbank
Lachnospiraceae bacterium MA2020	3.7	Cow rumen/NZ	JQKK00000000.1	Genbank
Lachnospiraceae bacterium MC2017	4.3	Cow rumen/NZ	JNJK00000000.1	Genbank
Lachnospiraceae bacterium MD2004	2.5	Cow rumen/NZ	JHWK00000000.1	Genbank
Lachnospiraceae bacterium NC2004	3.4	Cow rumen/NZ	NZ_JHXB00000000.1	Genbank
Lachnospiraceae bacterium NC2008	2.7	Cow rumen/NZ	JHWS00000000.1	Genbank
Lachnospiraceae bacterium ND2006	3.9	Cow rumen/NZ	SAMN02910369	BioSample/ Hungate1000*
Lachnospiraceae bacterium NE2001	3.7	Cow rumen/NZ	SAMN02910369	BioSample/ Hungate1000*
Lachnospiraceae bacterium NK3A20	3	Sheep rumen/NZ	SAMN02745687	BioSample/ Hungate1000*
Lachnospiraceae bacterium NK4A136	2.7	Sheep rumen/NZ	ATVW00000000.1	Genbank
Lachnospiraceae bacterium NK4A179	3.2	Sheep rumen/NZ	ATWC00000000	Genbank
Lachnospiraceae bacterium NK4A144	4.1	Sheep rumen/NZ	AUJT00000000.1	Genbank
Lachnospiraceae bacterium NLAE-zl-G231	7.3	Goat faeces enrichment/USA	SAMN05216405	BioSample/ Hungate1000*
Lachnospiraceae bacterium P6A3	3	Cow rumen/NZ	SAMN02841223	BioSample/ Hungate1000*
Lachnospiraceae bacterium P6B14	2.7	Cow rumen/NZ	JHWZ00000000.1	Genbank
Lachnospiraceae bacterium RM5	2.4	Cow rumen/Japan	AB730673.1	Genbank
Lachnospiraceae bacterium V9D3004	0.3	Cow rumen/NZ	SAMN02744022	BioSample/ Hungate1000*
Lachnospiraceae bacterium XBB1006	2.7	Cow rumen/NZ	SAMN02910358	BioSample/ Hungate1000*
Lachnospiraceae bacterium XBB2008	3.5	Cow rumen/NZ	SAMN02910292	BioSample/ Hungate1000*
Lachnospiraceae bacterium XBD2001	2.5	Cow rumen/NZ	SAMN02910301	BioSample/ Hungate1000*
Lachnospiraceae bacterium XPB1003	3.2	Cow rumen/NZ	FMVK00000000.1	Genbank
Lachnospiraceae bacterium YSB2008	2.7	Cow rumen/NZ	JHWR00000000.1	Genbank
Lachnospiraceae bacterium YSD2013	3.2	Cow rumen/NZ	SAMN02910339	BioSample/ Hungate1000*
Lactobacillus brevis AG48	2.6	Sheep rumen/NZ	GCF_000526755.1	Genbank
Lactobacillus mucosae KHPC15	1.9	Cow rumen/NZ	SAMN05216545	BioSample/ Hungate1000*
Lactobacillus mucosae KHPX11	1.9	Cow rumen/NZ	SAMN05216461	BioSample/ Hungate1000*
Lactobacillus mucosae WCC8	1.9	Cow rumen/NZ	SAMN05216430	BioSample/ Hungate1000*
Lactobacillus mucusae AGR63	1.9	Cow rumen/NZ	SAMN02744693	BioSample/ Hungate1000*
Lactobacillus plantarum AG30	3.4	Sheep rumen/NZ	JHWA00000000.1	Genbank
Lactobacillus ruminis DSM 20403	2	Cow rumen/UK	GCF_001436475.1	Genbank
Lactobacillus ruminis WC1T17	1.8	Cow rumen/NZ	SAMN05216431	BioSample/ Hungate1000*
Lactococcus garvieae M79	2.2	Camel forestomach/Australia	SAMN05216438	BioSample/ Hungate1000*
Lactococcus lactis 511	2.5	Cow rumen/NZ	JNLP00000000.1	Genbank
Megamonas sp. Calf98-2	2.2	Calf faeces/NZ	SAMN05216340	BioSample/ Hungate1000*
Megasphaera elsdenii J1	2.5	Sheep rumen/UK	NZ_FRAK00000000.1	Genbank
Megasphaera elsdenii DSM 20460	2.5	Sheep rumen/UK	NC_015873.1	Genbank
Megasphaera elsdenii YE34	2.4	Cow rumen/Australia	FOQP00000000.1	Genbank
Megasphaera elsdenii T81	2.5	Cow rumen/USA	JHXC00000000.1	Genbank
Micrococcineae bacterium KH10	2.8	Cow rumen/NZ	PRJNA370722	BioProject/ Hungate1000*
Micrococcus luteus VTM4R57	2.6	Moose rumen/USA	NZ_FRCE00000000.1	Genbank
Mitsuokella jalaludinii DSM 13811	2.4	Cow rumen/Malaysia	JNKR00000000.1	Genbank
Morganella morganii NLAE-zl-C84	3.9	Cow faeces enrichment/USA	SAMN05216301	BioSample/ Hungate1000*
Olsenella sp. KH1P3	2	Cow rumen/NZ	SAMN06298223	BioSample/ Hungate1000*
Olsenella sp. KH2P3	2.4	Cow rumen/NZ	NZ_FPKD00000000.1	Genbank
Olsenella sp. KH3B4	2.4	Cow rumen/NZ	SAMN05216348	BioSample/ Hungate1000*
Olsenella umbonata DSM 22619	2.2	Sheep rumen/UK	FMZL00000000.1	Genbank
Olsenella umbonata WCP15	2	Cow rumen/NZ	SAMN05216447	BioSample/ Hungate1000*
Oribacterium sp. FC2011	4.2	Cow rumen/NZ	JNJM00000000.1	Genbank
Oribacterium sp. KHPX15	4	Cow rumen/NZ	SAMN05216349	BioSample/ Hungate1000*
Oribacterium sp. NK2B42	3.8	Sheep rumen/NZ	AUJX00000000	Genbank
Oribacterium sp. P6A1	3.7	Cow rumen/NZ	NZ_JNKO00000000.1	Genbank
Oribacterium sp. WCC10	3.6	Cow rumen/NZ	SAMN05216356	BioSample/ Hungate1000*
Oscillibacter sp. PC13	2.8	Sheep rumen/Australia	NZ_FOXE00000000.1	Genbank
Pediococcus acidilactici AGR20	1.9	Sheep rumen/NZ	JAGU00000000.1	Genbank
Peptoclostridium mangenotii LM2	3	Lamb faeces/NZ	JIAA00000000.1	Genbank
Peptostreptococcaceae bacterium pGA-8	1.8	Cow rumen/NZ	FONK00000000.1	Genbank
Peptostreptococcaceae bacterium VA2	3.6	Deer faeces/NZ	JMMB00000000.1	Genbank
Peptostreptococcus anaerobius C	2.1	Cow rumen/USA	PRJNA254856	BioProject/ Hungate1000*
Peptostreptococcus russellii Calf135	2.1	Calf faeces/NZ	SAMN05216454	BioSample/ Hungate1000*
Peptostreptococcus sp. D1	2.3	Deer rumen/NZ	FONP00000000.1	Genbank
Porphyromonadaceae bacterium KH3CP3RA	4.9	Cow rumen/NZ	GCA_900114365.1	Genbank
Porphyromonadaceae bacterium KH3R12	4.2	Cow rumen/NZ	SAMN05216331	BioSample/ Hungate1000*
Porphyromonadaceae bacterium KHP3R9	3.4	Cow rumen/NZ	GCA_900116745.1	Genbank
Porphyromonadaceae bacterium NLAE-zl-C104	3.9	Cow faeces enrichment/USA	SAMN05216365	BioSample/ Hungate1000*
Prauserella rugosa DSM 43194	5.3	Cow rumen/Italy	SAMN02946344	BioSample/ Hungate1000*
Prevotella albensis DSM 11370	2.7	Sheep rumen/UK	SAMN02440641	BioSample/ Hungate1000*
Prevotella brevis ATCC 19188	3.5	Cow rumen/USA	SAMN02744010	BioSample/ Hungate1000*
Prevotella brevis P6B11	3.2	Cow rumen/NZ	JHXG00000000.1	Genbank
Prevotella bryantii B14	3.6	Cow rumen/USA	ADWO0000000.1	Genbank
Prevotella bryantii C21a	3.2	Cow rumen/NZ	AUKF00000000.1	Genbank
Prevotella bryantii FB3001	3.3	Cow rumen/NZ	NZ_FNHC00000000.1	Genbank
Prevotella bryantii KHPX14	3.3	Cow rumen/NZ	SAMN05216455	BioSample/ Hungate1000*
Prevotella ruminicola 23	3.6	Cow rumen/USA	CP002006.1	Genbank
Prevotella ruminicola AR32	3.2	Sheep rumen/Australia	SAMN05216354	BioSample/ Hungate1000*
Prevotella ruminicola BPI-162	3.6	Sheep rumen/Japan	NZ_FOLF00000000.1	Genbank
Prevotella ruminicola BPI-34	3.7	Sheep rumen/Japan	NZ_FRCJ00000000.1	Genbank
Prevotella ruminicola D31d	3.8	Cow rumen/USA	SAMN05216462	BioSample/ Hungate1000*
Prevotella ruminicola KHP1	3.4	Cow rumen/NZ	SAMN04487826	BioSample/ Hungate1000*
Prevotella ruminicola KHT3	4	Cow rumen/NZ	SAMN05216463	BioSample/ Hungate1000*
Prevotella ruminicola RM4	3.4	Cow rumen/Japan	JNKG00000000.1	Genbank
Prevotella ruminocola Ga6B6	3.5	Cow rumen/NZ	JHXD00000000.1	Genbank
Prevotella sp. AGR2160	2.9	Calf faeces/NZ	AUJK00000000.1	Genbank
Prevotella sp. BPI-145	3.6	Sheep rumen/Japan	NZ_FNIW00000000.1	Genbank
Prevotella sp. BPI-148	3.5	Sheep rumen/Japan	NZ_FNCQ00000000.1	Genbank
Prevotella sp. FD3004	3	Cow rumen/NZ	JQKR00000000.1	Genbank
Prevotella sp. HUN102	3.3	Cow rumen/NZ	JIAF00000000.1	Genbank
Prevotella sp. KH1P2	3.3	Cow rumen/NZ	FOHY00000000.1	Genbank
Prevotella sp. KH2C16	3.2	Cow rumen/NZ	SAMN05216383	BioSample/ Hungate1000*
Prevotella sp. KHP7	3.1	Cow rumen/NZ	FOIV00000000.1	Genbank
Prevotella sp. LC2012	2.9	Cow rumen/NZ	FNUF00000000.1	Genbank
Prevotella sp. MA2016	3.4	Cow rumen/NZ	JHUW00000000.1	Genbank
Prevotella sp. NE3005	3.6	Cow rumen/NZ	NZ_FOCK00000000.1	Genbank
Prevotella sp. P6B1	3.6	Cow rumen/NZ	JNKF00000000.1	Genbank
Prevotella sp. P6B4	3.6	Cow rumen/NZ	JHVE00000000.1	Genbank
Prevotella sp. TC2-24	2.9	Cow rumen/Sweden	SAMN04487850	BioSample/ Hungate1000*
Prevotella sp. TC2-28	3.4	Cow rumen/Sweden	NZ_FNRE00000000.1	Genbank
Prevotella sp. TF2-5	3.5	Cow rumen/Sweden	NZ_FOWK00000000.1	Genbank
Prevotellaceae bacterium HUN156	2.8	Cow rumen/NZ	NZ_FPIT00000000.1	Genbank
Prevotellaceae bacterium KH2P17	3.3	Cow rumen/NZ	PRJNA370726	BioProject/ Hungate1000*
Propionibacteriaceae bacterium P6A17	2.7	Cow rumen/NZ	JHVD00000000.1	Genbank
Propionibacterium sp. MB3007	2.5	Cow rumen/NZ	JMLB00000000.1	Genbank
Proteiniclasticum ruminis DSM 24773	3.1	Yak rumen/China	JNKC00000000.1	Genbank
Proteus mirabilis NLAE-zl-C285	3.8	Cow faeces enrichment/USA	SAMN05216484	BioSample/ Hungate1000*
Proteus mirabilis NLAE-zl-G534	4	Goat faeces enrichment/USA	NZ_FOPN00000000.1	Genbank
Pseudobutyrivibrio ruminis ACV-9	2.8	Cow rumen/NZ	SAMN02910377	BioSample/ Hungate1000*
Pseudobutyrivibrio ruminis AD2017	2.9	Cow rumen/NZ	AUJQ00000000	Genbank
Pseudobutyrivibrio ruminis CF1b	3.3	Sheep caecum/USA	SAMN02440829	BioSample/ Hungate1000*
Pseudobutyrivibrio ruminis DSM 9787	3	Cow rumen/Sweden	SAMN02910411	BioSample/ Hungate1000*
Pseudobutyrivibrio ruminis HUN009	2.8	Cow rumen/NZ	JNLH00000000.1	Genbank
Pseudobutyrivibrio sp. 49	3.4	Cow rumen/USA	SAMN05421493	BioSample/ Hungate1000*
Pseudobutyrivibrio sp. ACV-2	2.7	Cow rumen/NZ	FNQZ00000000.1	Genbank
Pseudobutyrivibrio sp. AR14	3.1	Sheep rumen/Australia	PRJNA254864	BioProject/ Hungate1000*
Pseudobutyrivibrio sp. C4	2.9	Cow rumen/NZ	SAMN029104	BioSample/ Hungate1000*
Pseudobutyrivibrio sp. JW11	3.1	Sheep rumen/UK	NZ_FOWB00000000.1	Genbank
Pseudobutyrivibrio sp. LB2011	2.8	Cow rumen/NZ	GCA_000701765.1	Genbank
Pseudobutyrivibrio sp. MD2005	3.1	Cow rumen/NZ	JHXE00000000.1	Genbank
Pseudobutyrivibrio sp. NOR37	3	Cow rumen/UK	FOZB00000000.1	Genbank
Pseudobutyrivibrio sp. OR37	3.6	Cow rumen/Canada	PRJNA311407	BioProject/ Hungate1000*
Pseudobutyrivibrio sp. UC12254	3.4	Cow rumen/USA	FOVQ00000000.1	Genbank
Pseudobutyrivibrio sp. YE44	3.2	Cow rumen/Australia	SAMN02910298	BioSample/ Hungate1000*
Pseudobutyrivibrio xylanivorans DSM 10317	3.2	Sheep rumen/South Africa	SAMN02910350	BioSample/ Hungate1000*
Ruaniaceae bacterium KH17	2.7	Cow rumen/NZ	NZ_FZQV00000000.1	Genbank
Ruminobacter amylophilus DSM 1361	2.8	Sheep rumen/UK	SAMN02910344	BioSample/ Hungate1000*
Ruminobacter amylophilus RM87	2.9	Cow rumen/Japan	JNKD00000000.1	Genbank
Ruminococcacea bacterium YAD3003	2.7	Cow rumen/NZ	SAMN02910264	BioSample/ Hungate1000*
Ruminococcaceae bacterium AB4001	3.2	Cow rumen/NZ	JHXJ00000000.1	Genbank
Ruminococcaceae bacterium AE2021	3.1	Cow rumen/NZ	JIAE00000000.1	Genbank
Ruminococcaceae bacterium D5	2.6	Deer rumen/NZ	FORK00000000.1	Genbank
Ruminococcaceae bacterium FB2012	3.8	Cow rumen/NZ	SAMN02910317	BioSample/ Hungate1000*
Ruminococcaceae bacterium KHP2	3	Cow rumen/NZ	PRJNA370723	BioProject/ Hungate1000*
Ruminococcaceae bacterium NK3B98	3	Sheep rumen/NZ	ATWA00000000.1	Genbank
Ruminococcaceae bacterium P7	3.1	Cow rumen/Japan	FMUA00000000.1	Genbank
Ruminococcaceae bacterium YRB3002	3	Cow rumen/NZ	SAMN02910456	BioSample/ Hungate1000*
Ruminococcus albus 7	4.5	Cow rumen/USA	PRJNA42255	BioProject/ Hungate1000*
Ruminococcus albus 8	4.1	Cow rumen/USA	ADKM00000000	Genbank
Ruminococcus albus AD2013	4.2	Cow rumen/NZ	JAGS00000000.1	Genbank
Ruminococcus albus AR67	4.3	Sheep rumen/Australia	SAMN02910406	BioSample/ Hungate1000*
Ruminococcus albus KH2T6	3.8	Cow rumen/NZ	SAMN05216469	BioSample/ Hungate1000*
Ruminococcus albus SY3	4.3	Sheep rumen/UK	JEOB00000000.1	Genbank
Ruminococcus bromii YE282	2.5	Cow rumen/Australia	FMUV00000000.1	Genbank
Ruminococcus flavefaciens 17	3.5	Cow rumen/UK	AFNE00000000	Genbank
Ruminococcus flavefaciens AE3010	3.7	Cow rumen/NZ	JAGT00000000.1	Genbank
Ruminococcus flavefaciens ATCC 19208	3.6	Cow rumen/USA	KI912489.1	Genbank
Ruminococcus flavefaciens FD-1	4.6	Cow rumen/USA	ACOK00000000	Genbank
Ruminococcus flavefaciens MA2007	3.4	Cow rumen/NZ	JHXF00000000.1	Genbank
Ruminococcus flavefaciens MC2020	3.1	Cow rumen/NZ	PRJNA223444	BioProject/ Hungate1000*
Ruminococcus flavefaciens ND2009	3.6	Cow rumen/NZ	JHXI00000000.1	Genbank
Ruminococcus flavefaciens SAb67	3.8	Sheep abomasum/NZ	PRJNA254877	BioProject/ Hungate1000*
Ruminococcus flavefaciens XPD3002	3.7	Cow rumen/NZ	NZ_FPJT00000000.1	Genbank
Ruminococcus flavefaciens Y1	3.7	Sheep rumen/Australia	NZ_FRCT00000000.1	Genbank
Ruminococcus flavefaciens YAD2003	3.7	Cow rumen/NZ	SAMN02910265	BioSample/ Hungate1000*
Ruminococcus flavefaciens YL228	3.4	Lamb rumen/NZ	SAMN02910280	BioSample/ Hungate1000*
Ruminococcus flavefaciens YRD2003	3.6	Cow rumen/NZ	NZ_FNZT00000000.1	Genbank
Ruminococcus gnavus AGR2154	3.7	Calf faeces/NZ	JAGQ00000000.1	Genbank
Ruminococcus sp. FC2018	2.4	Cow rumen/NZ	JHXH00000000.1	Genbank
Ruminococcus sp. HUN007	4.2	Cow rumen/NZ	JOOA00000000.1	Genbank
Ruminococcus sp. NK3A76	3.6	Sheep rumen/NZ	JMMA00000000.1	Genbank
Ruminococcus sp. YE71	4.1	Sheep rumen/Australia	SAMN02910447	BioSample/ Hungate1000*
Ruminococcus sp. YE78	4.1	Sheep rumen/Australia	SAMN02910446	BioSample/ Hungate1000*
Sarcina sp. DSM 11001	4.2	Cow rumen/Sweden	FNFZ00000000.1	Genbank
Selenomonas bovis 8-14-1	2.6	Cow rumen/Japan	JNKB00000000.1	Genbank
Selenomonas bovis DSM 23594	2.7	Yak rumen/China	NZ_ARLB00000000.1	Genbank
Selenomonas ruminantium AB3002	3.7	Cow rumen/NZ	JNIO00000000.1	Genbank
Selenomonas ruminantium AC2024	2.8	Cow rumen/NZ	NZ_JIAC00000000.1	Genbank
Selenomonas ruminantium C3	2.8	Cow rumen/NZ	SAMN02910323	BioSample/ Hungate1000*
Selenomonas ruminantium DSM 2872	3	Cow rumen/USA	PRJNA254915	BioProject/ Hungate1000*
Selenomonas ruminantium GACV-9	2.8	Cow rumen/NZ	SAMN02910356	BioSample/ Hungate1000*
Selenomonas ruminantium HD4	3.1	Cow rumen/USA	SAMN05216582	BioSample/ Hungate1000*
Selenomonas ruminantium KH1T6	3.6	Cow rumen/NZ	SAMN05216583	BioSample/ Hungate1000*
Selenomonas ruminantium L14	3.3	Camel forestomach/Australia	SAMN05216587	BioSample/ Hungate1000*
Selenomonas ruminantium S137	3.2	Sheep rumen/Japan	NZ_FNJQ00000000.1	Genbank
Selenomonas ruminantium TAM6421	3.6	Sheep rumen/Japan	PRJNA60235	BioProject/ Hungate1000*
Selenomonas ruminantium WCT3	2.7	Cow rumen/NZ	SAMN05216584	BioSample/ Hungate1000*
Selenomonas ruminantium Z108	3.1	Sheep rumen/UK	NZ_FOQK00000000.1	Genbank
Selenomonas ruminatium ATCC 12561	3.4	Cow rumen/USA	AUJE00000000	Genbank
Selenomonas sp. AE3005	2.8	Cow rumen/NZ	JMME00000000.1	Genbank
Selenomonas sp. FC4001	2.9	Cow rumen/NZ	JNJF00000000.1	Genbank
Selenomonas sp. ND2010	2.9	Cow rumen/NZ	JNKI00000000.1	Genbank
Sharpea azabuenensis DSM 20406	2.4	Calf rumen/USA	SAMN04487834	BioSample/ Hungate1000*
Sharpea azabuensis DSM 18934	2.4	Horse faeces/Japan	JNKU00000000.1	Genbank
Sharpea azabuensis KH1P5	2.3	Cow rumen/NZ	SAMN04487835	BioSample/ Hungate1000*
Sharpea azabuensis KH2P10	2.3	Cow rumen/NZ	FOMV00000000.1	Genbank
Shigella sonnei NLAE-zl-G496	4.9	Goat faeces enrichment/USA	NZ_FNIS00000000.1	Genbank
Slackia heliotrinireducens DSM 20476	3.2	Sheep rumen/Australia	NC_013165.1	Genbank
Staphylococcus epidermidis AG42	2.6	Sheep rumen/UK	JNLI00000000.1	Genbank
Staphylococcus epidermidis NLAE-zl-G239	2.5	Goat faeces enrichment/USA	NZ_FOPD00000000.1	Genbank
Streptococcus equinus 2B	1.9	Sheep rumen/UK	JNKQ00000000.1	Genbank
Streptococcus equinus AG46	1.9	Sheep rumen/NZ	SAMN02841210	BioSample/ Hungate1000*
Streptococcus equinus AR3	2	Sheep rumen/Australia	SAMN05216470	BioSample/ Hungate1000*
Streptococcus equinus B315	1.8	Sheep rumen/NZ	AUJD00000000.1	Genbank
Streptococcus equinus C277	1.8	Sheep rumen/UK	NZ_FNKC00000000.1	Genbank
Streptococcus equinus ES1	1.8	Sheep rumen/UK	NZ_FODM00000000.1	Genbank
Streptococcus equinus GA-1	1.8	Cow rumen/NZ	SAMN02910449	BioSample/ Hungate1000*
Streptococcus equinus H24	1.9	Calf rumen/USA	SAMN05216373	BioSample/ Hungate1000*
Streptococcus equinus HC5	1.9	Cow rumen/USA	JPGC00000000.1	Genbank
Streptococcus equinus JB1	2	Cow rumen/USA	AUZH00000000.1	Genbank
Streptococcus equinus MPR1	1.9	Camel forestomach/Australia	SAMN05216477	BioSample/ Hungate1000*
Streptococcus equinus MPR2	1.9	Camel forestomach/Australia	SAMN05216384	BioSample/ Hungate1000*
Streptococcus equinus MPR4	1.9	Camel forestomach/Australia	SAMN05216385	BioSample/ Hungate1000*
Streptococcus equinus pGA-7	1.8	Cow rumen/NZ	NZ_FNJX00000000.1	Genbank
Streptococcus equinus pR-5	1.8	Cow rumen/NZ	NZ_FNZW00000000.1	Genbank
Streptococcus equinus Sb04	1.9	Cow rumen/Australia	SAMN05216347	BioSample/ Hungate1000*
Streptococcus equinus Sb05	2	Cow rumen/Australia	SAMN05216392	BioSample/ Hungate1000*
Streptococcus equinus Sb09	2	Cow rumen/Australia	SAMN05216400	BioSample/ Hungate1000*
Streptococcus equinus Sb10	1.9	Cow rumen/Australia	SAMN05216407	BioSample/ Hungate1000*
Streptococcus equinus Sb13	1.9	Cow rumen/Australia	SAMN05216408	BioSample/ Hungate1000*
Streptococcus equinus Sb17	1.9	Cow rumen/Australia	SAMN05216415	BioSample/ Hungate1000*
Streptococcus equinus Sb18	2	Cow rumen/Australia	SAMN05216346	BioSample/ Hungate1000*
Streptococcus equinus Sb20	1.9	Cow rumen/Australia	SAMN05216416	BioSample/ Hungate1000*
Streptococcus equinus SI	1.9	Sheep rumen/Australia	SAMN05216422	BioSample/ Hungate1000*
Streptococcus equinus SN033	1.8	Deer rumen/NZ	ATWZ00000000.1	Genbank
Streptococcus equinus YE01	1.9	Goat rumen/Australia	SAMN05216423	BioSample/ Hungate1000*
Streptococcus gallolyticus LMG 15572	2.4	Goat rumen/Australia	FPBN00000000.1	Genbank
Streptococcus gallolyticus VTM1R27	2.2	Moose rumen/USA	SAMN02910295	BioSample/ Hungate1000*
Streptococcus gallolyticus VTM1R29	2.2	Moose rumen/USA	SAMN04487839	BioSample/ Hungate1000*
Streptococcus gallolyticus VTM2R47	2.2	Moose rumen/USA	NZ_FOGM00000000.1	Genbank
Streptococcus gallolyticus VTM3R24	2.2	Moose rumen/USA	SAMN04487841	BioSample/ Hungate1000*
Streptococcus gallolyticus VTM3R42	2.2	Moose rumen/USA	NZ_FNFJ00000000.1	Genbank
Streptococcus henryi A-4	2.4	Cow rumen/NZ	SAMN02910293	BioSample/ Hungate1000*
Streptococcus sp. 45	1.9	Camel forestomach/Australia	SAMN05216460	BioSample/ Hungate1000*
Streptococcus sp. NLAE-zl-C503	1.9	Cow faeces enrichment/USA	SAMN05216494	BioSample/ Hungate1000*
Succiniclasticum ruminis DSM 11005	2.9	Cow rumen/Sweden	NZ_FMYW00000000.1	Genbank
Succiniclasticum ruminis DSM 9236	2.5	Cow rumen/Sweden	SAMN05216245	BioSample/ Hungate1000*
Succinivibrio dextrinosolvens 22B	3.1	Sheep rumen/UK	NZ_FOSF00000000.1	Genbank
Succinivibrio dextrinosolvens ACV-10	3	Cow rumen/NZ	FPAH00000000.1	Genbank
Succinivibrio dextrinosolvens H5	2.7	Sheep rumen/NZ	JNKL00000000.1	Genbank
Terrisporobacter glycolicus KPPR-9	4	Cow rumen/NZ	SAMN02910355	BioSample/ Hungate1000*
Treponema bryantii B25	3.4	Cow rumen/USA	SAMN04487977	BioSample/ Hungate1000*
Treponema bryantii NK4A124	3.3	Sheep rumen/NZ	ATWV00000000.1	Genbank
Treponema bryantii XBD1002	3.2	Cow rumen/NZ	FORI00000000.1	Genbank
Treponema saccharophilum DSM 2985	3.5	Cow rumen/USA	AGRW00000000.1	Genbank
Treponema sp. C6A8	2.9	Cow rumen/NZ	JHVB00000000.1	Genbank
Wolinella succinogenes DSM 1740	2.1	Cow rumen/USA	BX571656.1	Genbank
*: genomes obtained from the The Hungate1000 Project in the JGI genome database.

## Sheet: Table S2
Lasso peptide	Core sequence
Humidimycin	CLGIGSCDDFAGCGYAIVCFW
RP-71955/siamycin III/aborycin	CLGIGSCNDFAGCGYAVVCFW
Siamycin I / MS-271 / NP-06	CLGVGSCNDFAGCGYAIVCFW
Siamycin II	CLGIGSCNDFAGCGYAIVCFW
Ssv-2083 / sviceucin	CVWGGDCTDFLGCGTAWICV
Specialicin	CLGVGSCVDFAGCGYAVVCFW
Achromosin	GIGSQTWDTIWLWD
Acinetodin	GGKGPIFETWVTEGNYYG
Actinokineosin	GYPWWDYRDLFGGHTFISP
Albusnodin	GQGGGQSEDKRRAYNC
Anantin B1 (B2)	GFIGWGNDIFGHYSGGF
Astexin-1	GLSQGVEPDIGQTYFEESRINQD
Astexin-2	GLTQIQALDSVSGQFRDQLGLSAD
Astexin-3	GPTPMVGLDSVSGQYWDQHAPLAD
Benenodin-1	GVGFGRPDSILTQEQAKPM
Brevunsin	GDMGEEVIEGLVRDSLYPPAG
Burhizin/Burhizin-23	GGAGQYKEVEAGRWSDRIDSDDE
Capistruin	GTPGFQTPDARVISRFGFN
Cattlecin	SYHWGDYHDWHHGWYGWWDD
Caulonodin I	GDVLNAPEPGIGREPTGLSRD
Caulonodin II	GDVLFAPEPGVGRPPMGLSED
Caulonodin III	GQIYDHPEVGIGAYGCEGLQR
Caulonodin IV	SFDVGTIKEGLVSQYYFA
Caulonodin V	SIGDSGLRESMSSQTYWP
Caulonodin VI	AGTGVLLPETNQIKRYDPA
Caulonodin VII	SGIGDVFPEPNMVRRWD
Caulosegnin I	GAFVGQPEAVNPLGREIQG
Caulosegnin II	GTLTPGLPEDFLPGHYMPG
Caulosegnin III	GALVGLLLEDITVARYDPM
Chaxapeptin	GFGSKPLDSFGLNFF
Citrocin	GGVGKIIEYFIGGGVGRYG
Citrulassin A	LLGLAGNDRLVLSKN
Fuscanodin/ Fusilassin	WYTAEWGLELIFVFPRFI
Klebsidin	GSDGPIIEFFNPNGVMHYG
Lagmysin	LAGQGSPDLLGGHSLL
Lariatin A (B)	GSQLVYREWVGHSNVIKPGP
Lassomycin	GLRRLFADQLVGRRNI
Leepeptin	LYGVRNDEEINWHFDYWT
Microcin J25	GGAGHVPEYFVGIGTPISFYG
Moomysin	SYHWGDYHDWHHGWYGWWDD
Mycetohabin-15	GGSGQYREAGVGRFL
Mycetohabin-16	GGSGKYREAGVGRFLD
Paeninodin	AGPGTSTPDAFQPDPDEDVHYDS
Propeptin	GYPWWDYRDLFGGHTFISP
Pseudomycoidin	AGPGKRLVDQVFEDEDEQGALHHS
Res-701-1	GNWHGTAPDWFFNYYW
Res-701-3	GNWHGTSPDWFFNYYW
Rhodanodin	GVLPIGNEFMGHAATPGITE
Rubrivinodin	GAPSLINSEDNPAFPQRV
Sphaericin	GLPIGWWIERPSGWYFPI
Sphingonodin I	GPGGITGDVGLGENNFGLSDD
Sphingonodin II	GMGSGSTDQNGQPKNLIGGISDD
Sphingopyxin I	GIEPLGPVDEDQGEHYLFAGGITADD
Sphingopyxin II	GEALIDQDVGGGRQQFLTGIAQD
Sro15-2005	GYFVGSYKEYWSRRII
Streptomonomicin	SLGSSPYNDILGYPALIVIYP
Subterisin	GPPGDRIEFGVLAQLPG
Sungsanpin	GFGSKPIDSFGLSWL
Syanodin I	GISGGTVDAPAGQGLAGILDD
Ubonodin	GGDGSIAEYFNRPMHIHDWQIMDSGYYG
Ulleungdin	GFIGWGKDIFGHYGG
Xanthomonin I	GGPLAGEEIGGFNVPGISEE
Xanthomonin II	GGPLAGEEMGGITTLGISQD
Xanthomonin III	GGAGAGEVNGMSPIAGISEE
Zucinodin	GGIGGDFEDLNKPFDV
Bi-32169	GLPWGCPSDIPGWNTPWAC
Lp2006	GRPNWGFENDWSCVRVC
Pandonodin	GVLGNDAEGITLLPLCFKPICIPTLPPLTGGHA

## Sheet: Table S3
Run	Biosample	Experiment	Project	Animal	Spots (M)	Bases	Size	GC (%)
SRR3257011	SAMN04569317	SRX1647089	PRJNA275012	beef cattle	29.5	5.9Gbp	4.3G	47.9
SRR3256999	SAMN04569304	SRX1646944	PRJNA275012	beef cattle	39.6	7.9Gbp	5.7G	44.8
SRR8050516	SAMN10237315	SRX4880196	PRJNA496209	beef cattle	2.5	485.7Mbp	322.0M	43.4
SRR8050514	SAMN10237319	SRX4880192	PRJNA496209	beef cattle	2.4	469.3Mbp	310.2M	42.4
SRR8050517	SAMN10237324	SRX4880189	PRJNA496209	beef cattle	2.1	399.9Mbp	273.7M	41.1
SRR3169847	SAMN04494890	SRX1585086	PRJNA312137	dairy cow	12.1	4.6Gbp	2.6G	51
SRR3169851	SAMN04494891	SRX1585089	PRJNA312137	dairy cow	10.5	3.9Gbp	2.2G	49.5
SRR594654	SAMN01766952	SRX196410	PRJNA176598	dairy cow	14.3	2.9Gbp	1.8G	48.7
SRR5805524	SAMN07313972	SRX2984721	PRJNA393042	dairy cow	62.9	15.7Gbp	5.6G	48.9
SRR5805529	SAMN07313979	SRX2984716	PRJNA393042	dairy cow	53.3	13.3Gbp	4.8G	46.6
SRR6201277	SAMN06268723	SRX3311193	PRJNA366601	sheep	8.2	2.5Gbp	1.6G	46.3
SRR6201276	SAMN06268723	SRX3311194	PRJNA366601	sheep	8.1	2.4Gbp	1.6G	46.3
SRR873462	SAMN02144231	SRX286794	PRJNA202380	sheep	13.6	4.1Gbp	2.7G	46.7
SRR1138697	SAMN02144230	SRX445849	PRJNA202380	sheep	22.4	6.7Gbp	4.2G	50.7
SRR873454	SAMN02144230	SRX286786	PRJNA202380	sheep	10.4	3.1Gbp	2G	51

## Sheet: Table S4
Genome	Predicted lasso peptide precursor
Acetitomaculum ruminis DSM 5522	MKAWKKPEMEVLNVAATAHAWIGIYKDGGYIGDGEISGHLSWTKPESNNNNNNPTPTPTNNTPDMFS
Bacillus cereus KPR-7A	MKKDWTIPTLEVLDINMTMAGPGLKTPDAVQPDVDEVVHYS
Bacillus licheniformis VTM3R78	MRKLESAQVKSYGSFLTVTLSKKSKPGDGKFGRGVKRG
Bacillus sp. MB2021	MEKLEWKEPKLEVLEVSKTMASTFDNNSLDNTYPAGTAWGDLGWS
Butyrivibrio fibrisolvens AB2020 (#1)	VNGPRELNKSDLEQIEKSDAFFARKVLSSNELYQIFVDRFLMSK
Butyrivibrio fibrisolvens AB2020 (#2)	MKAWNTPVIETLEINETAAGGRQVTSHDGNIRVDNGIPAEEYLSGPVER
Butyrivibrio fibrisolvens AR40	MKVWNAPVMESLEINETAKGGKKVSEHDGFINYSHNGLPAEEYASGPVAK
Butyrivibrio fibrisolvens DSM 3071	MKAWNTPVMESLEINETAGGYNQITEHDGVINYSAGIPAEEYASGPLPR
Butyrivibrio fibrisolvens MD2001	MKVWNAPVMESLEINETAKGGKKVSEHDGFINYSHNGLPAEEYASGPVAK
Butyrivibrio fibrisolvens WTE3004	MKAWNTPVIETLEINETAAGGRQVTSHDGNIRVDNGIPAEEYLSGPVER
Butyrivibrio fibrisolvens YRB2005	MKAWNTPVIETLEINETAAGGRQVTSHDGNIRVDNGIPAEEYLSGPVER
Butyrivibrio proteoclasticus B316	MKNWNAPEIKELCLSGTQQHGTPNPYVDGKIYDAQRNENWFTFSGNNVDDTATPGEVIIGNP
Butyrivibrio proteoclasticus FD2007	MKNWNTPEIKELSLSGTQLHGQDVRFVDGSIYDEERNTNWASYSGGRPNRDEQPGEVIIH
Butyrivibrio sp. FC2001	MKKVWNDATLEALDITATAGGIYDTEELDSEKWFDEEHKQWWGSFGNNNLSKAKKED
Butyrivibrio sp. INlla14	MKTWNSAEIVELALNQTAGGSFDITTHDGKIVYTTLANGRQVPSEQYAYVSGEQHA
Butyrivibrio sp. MC2021	MKNWNAPEIQELNLSNTELGNRRSGYCDAAVWSVELHKNFYSYSGEGDPNEDEWNVHPQH
Butyrivibrio sp. NC3005 (#1)	MKWNAPVMEELNINATANGMAPDENFDGDWVEINGKWYRPGNGSVSGGEIAQ
Butyrivibrio sp. NC3005 (#2)	MKWNAPVMEELNINATANGMAPDENFDGDWVEINGKWYRPGNGSVSGGEIAQ
Butyrivibrio sp. NC3005 (#3)	MKWNAPVMEELNINATANGMAPDENFDGDWVEINGRWYRPGNGSISGSETAH
Butyrivibrio sp. VCD2006	MKKWNAPNIQELNLSSTMLRGRNPKYVDGYVYDAERDTNWASYSGGTSDPSATGAEVIINNP
Butyrivibrio sp. XBB1001	MKTWTSPEIKELNISNTALGNARSGYCDAAVYSIELHRNFYSFSGEGEKNQDDWHVTPQNP
Butyrivibrio sp. XPD2006	MKTWVNPEVVELEISATAQGDGPIAIPDAIRVDNDGTWYSFPSGSSQDAQ
Butyrivibrio sp. YAB3001 (#1)	MKTWLDAVIEEINFEKTEDGRSEKLDNDRQYTDGRGLAIQLGGHLS
Butyrivibrio sp. YAB3001 (#2)	MKAWNTPVIEEVKFTATKEGSQQWQVPDKHYLDETDNQWKWEFSDGKLN
Clostridium beijerinkii HUN142	MNETKLKWSEPEVMDLSVKDTQLGGHYSSSPDGAPWQDSNGNWQEPHGKS
Clostridium butyricum AGR2140	MKLEWNDPSFKDLSVVNTEAANKTNPIHDGTIYHTNYGDFEGHKS
Eubacterium celullosolvens LD2006	MKKWVNPEFKVLNISKTTYGPWNQTIPDSELTAEFDEFGNVKGYRQLFGQASGTTGETGTPAV
Lachnospira multipara D15d	MKTWITPRVEELEIVETAQGKSIKPSFDAFRIDENGNLWASFES
Lachnospira multipara LB2003 (#1)	MRTWTKPEVEVLAIAETAQGKVIKASFDAIRTDVNGNLWVSFPSGAEE
Lachnospira multipara LB2003 (#2)	MKTWITPAVEELEIVETAQGKNIKPSFDELRVDANGNLWASFQS
Lachnospira multipara MC2003	MKTWITPAVEELEIVETAQGKNIKPSFDELRVDANGNLWASFQS
Lachnospira mutipara ATCC 19207	MKTWITPRVEELEIVETAQGKSIKPSFDAFRIDENGNLWASFES
Lachnospira pectinoschiza M83 (#1)	MKTWTKPELEVLAIEETAQGKVIKPSFDSVRTDENGNLWASFPSGAEE
Lachnospira pectinoschiza M83 (#2)	MRTWTTPELEVLEITETAQGKVIKASFDAIRTDENGNLWVSFPSGAED
Lachnospiraceae bacterium KH1P17	MRKWNTPELQELAINATAGGPQDNHTEDGKTVYDHEENAWYHRFGEDGNYTRN
Lachnospiraceae bacterium MA2020	MKSWNTPAIEELNINETAGGGQKTMNWDGEWITPDEGKSWWAGTVIVSG
Lachnospiraceae bacterium YSD2013 (#1)	MKKFEVAELVVLNIADTAFGPDDPNHVDDYKHAVEDPITHEVLGYEEEYGQAHSSNQN
Lachnospiraceae bacterium YSD2013 (#2)	MKKFVNADIQEVAIEETAFGPLNPEDVDETKYAVTDEEGNIIGYRAKFGKADASRQ
Ruminococcus albus 8	MTYNKPSFEKISSFKESTMGVWFGKFKDIFGGKAVVEIVIYY
Ruminococcus flavefaciens ATCC 19208 (#1)	MTYNKPSVEKVASFKDNTMGLWYGKFRDIFGAKTYFNLAWN
Ruminococcus flavefaciens ATCC 19208 (#2)	VLQKMLHFNFIKKEVKKMTYNKPSFEKVASFKNKTMGLWFGNFKDLFGGKIYIALSPAW
	Legend
	LasA predicted by genetic context analysis (manual curation)
	LasA predicted by antiSMASH
	LasA predicted by BAGEL4
